# Supplementary material for: Bacterial uropathogens and burden of antimicrobial resistance pattern in urine specimens referred to Ethiopian Public Health Institute
Source: PLoS One. 2021 Nov 12;16(11):e0259602. doi: 10.1371/journal.pone.0259602 (PMC8589166; doi:10.1371/journal.pone.0259602)
Supplement: S2 Dataset — (XLSX) [file pone.0259602.s002.xlsx]

## Sheet: Sheet1
Isolates	augBETA	amkAmnG	ciproFQ	cefriCEPHALO	cepfazolinCEPHAL	cefuroCEPHAL	clindaLINCOA	ceftazidimeCEPHALO	NorfFQ	NitroNITRO	TeteracTETRA	ErythroMAC	cotrimoxazoleSULFO	OxacillinPEN	PenicillinPEN	GentaAMING	ImipCARBA	piperPEN	TobramycinAMING	VanGP	cefepimeCEPHALO	MeropCARBA	piptazBETA	MDR	XRD	PDR
E.coli	resistant	sensitive	resistant	resistant					resistant	sensitive	resistant													R5	XDR
k.pneumoniae		sensitive	sensitive			resistant			resistant	resistant														R3
E.coli	sensitive		resistant						sensitive	resistant						sensitive								R2
enterococcus spp	resistant		resistant						resistant	resistant	resistant													R4
enterococcus spp	resistant		resistant						resistant	resistant	resistant								resistant					R5	XDR
k.pneumoniae	sensitive		sensitive		sensitive				sensitive	sensitive						sensitive	sensitive							R0
E.coli			sensitive		sensitive				sensitive	sensitive						sensitive			sensitive					R0
E.coli	sensitive		sensitive			sensitive			sensitive	sensitive						sensitive			sensitive					R0
acinetobacter spp			resistant					resistant								resistant			sensitive					R3
CONS			resistant							sensitive			sensitive	sensitive		sensitive			sensitive					R1
CONS			sensitive							sensitive			sensitive		sensitive	sensitive								R0
E.coli	sensitive		resistant	sensitive		sensitive		sensitive					resistant			resistant			resistant					R4
enterobacter spp	resistant		sensitive	resistant		resistant		resistant		resistant			resistant			resistant			resistant					R6	XDR
E.coli	resistant		resistant	resistant		resistant				resistant			resistant			resistant			resistant					R6	XDR	PDR
enterobacter spp			resistant	resistant	resistant	resistant		resistant	resistant	sensitive			resistant			resistant			resistant					R5	XDR
E.coli	sensitive		sensitive	sensitive	sensitive	sensitive		sensitive	sensitive	sensitive			resistant			sensitive			sensitive					R1
CONS			resistant						resistant	resistant			resistant		resistant	sensitive			sensitive					R4
k.pneumoniae	resistant		resistant	sensitive		resistant		resistant		resistant			resistant			sensitive			sensitive					R5	XDR
CONS			resistant							resistant	sensitive		resistant	sensitive		sensitive			sensitive					R3
CONS	resistant		resistant				resistant		resistant	sensitive		resistant		resistant	resistant									R5	XDR
CONS			resistant							sensitive	resistant		resistant	resistant	resistant	sensitive			resistant					R5	XDR
E.coli			sensitive	sensitive		resistant		sensitive					resistant			sensitive			sensitive					R2
E.coli			sensitive	sensitive		sensitive				sensitive						sensitive			sensitive					R0
E.coli			sensitive	sensitive	sensitive				sensitive							sensitive	sensitive				sensitive			R0
E.coli			resistant	sensitive	sensitive	sensitive			resistant	sensitive						sensitive			sensitive					R2
E.coli	sensitive		sensitive	sensitive	sensitive	sensitive							sensitive			sensitive			sensitive					R0
CONS			resistant		resistant					sensitive			resistant	resistant		sensitive			sensitive					R4
E.coli			resistant	resistant	resistant	resistant		resistant		sensitive			resistant			resistant			resistant					R6	XDR
CONS			resistant				sensitive		resistant	sensitive	sensitive	resistant	resistant			sensitive			sensitive					R4
k.pneumoniae	resistant		sensitive	resistant		resistant			resistant	resistant			resistant			resistant			resistant					R6	XDR
citrobacter spp	resistant		resistant	resistant		resistant			resistant	sensitive			resistant			sensitive			resistant		resistant			R6	XDR
CONS			sensitive							sensitive			sensitive	sensitive		sensitive			sensitive					R0
E.coli	resistant		resistant	resistant		resistant			resistant	sensitive			resistant			resistant			resistant					R6	XDR
E.coli			resistant	resistant	resistant	resistant				sensitive			resistant			sensitive			resistant			sensitive		R5
E.coli	resistant		resistant	resistant					sensitive	sensitive			resistant			sensitive								R4
E.coli	resistant		resistant	resistant	resistant				resistant	sensitive			resistant			sensitive			sensitive					R4
E.coli	resistant		resistant	resistant	resistant	resistant		resistant	resistant	sensitive			resistant						resistant		resistant			R6	XDR
CONS			resistant				sensitive				sensitive	resistant	resistant	resistant	resistant	resistant								R4
E.coli	resistant		resistant	resistant	resistant	resistant		resistant	resistant	sensitive			resistant			sensitive	sensitive				resistant			R5
CONS			sensitive				sensitive			sensitive		resistant	resistant											R2
s.saprophyticus			resistant				sensitive			sensitive	resistant	sensitive	sensitive			sensitive								R2
citrobacter spp	sensitive		sensitive		sensitive				sensitive	sensitive	resistant		resistant			sensitive								R2
k.pneumoniae	resistant		resistant	resistant	resistant	resistant		sensitive	resistant	sensitive	resistant		resistant			resistant					resistant	sensitive		R6
k.pneumoniae				resistant	resistant	resistant		sensitive	resistant	sensitive	resistant					resistant								R4
CONS			resistant							sensitive			resistant	resistant	resistant	sensitive			sensitive					R3
E.coli	sensitive		sensitive	resistant		resistant				sensitive			sensitive			sensitive			sensitive			sensitive		R1
enterococcus spp			resistant							sensitive										sensitive				R1
E.coli	resistant		resistant	resistant					resistant	sensitive						sensitive			sensitive			sensitive		R4
E.coli				sensitive	resistant					sensitive			resistant			sensitive	sensitive		sensitive			sensitive		R2
k.oxytoca	sensitive		resistant	sensitive					resistant	sensitive			resistant			resistant						sensitive		R4
E.coli	sensitive	sensitive		sensitive				sensitive	sensitive	sensitive						sensitive								R0
E.coli		sensitive	sensitive	sensitive		sensitive		sensitive	sensitive	sensitive												sensitive		R0
E.coli	resistant		sensitive		sensitive				sensitive	sensitive			resistant			sensitive								R2
E.coli		sensitive		sensitive		sensitive		sensitive					resistant			sensitive						sensitive		R1
E.coli			resistant	sensitive				sensitive		sensitive			resistant			sensitive			sensitive			sensitive		R2
CONS			resistant							resistant						resistant								R3
k.pneumoniae	sensitive		resistant						resistant	resistant						sensitive			sensitive			sensitive		R3
E.coli	sensitive		sensitive	sensitive						sensitive						sensitive						sensitive		R0
E.coli		sensitive	resistant	resistant				resistant		sensitive						sensitive			resistant			sensitive		R4
E.coli		sensitive	sensitive	sensitive					sensitive	sensitive						sensitive						sensitive		R0
E.coli		sensitive	resistant	sensitive					sensitive				resistant			sensitive						sensitive		R2
E.coli		sensitive	sensitive	sensitive					sensitive	sensitive						sensitive						sensitive		R0
pseudomonas spp			resistant					sensitive								sensitive						sensitive	sensitive	R1
E.coli		sensitive	resistant	sensitive					resistant	sensitive			resistant			sensitive						sensitive		R3
E.coli		sensitive		sensitive					sensitive	sensitive			resistant			sensitive								R1
E.coli		sensitive	resistant			sensitive		sensitive	resistant	sensitive			sensitive			sensitive						sensitive		R2
CONS			resistant				sensitive				sensitive	sensitive	resistant	sensitive		sensitive								R2
CONS			resistant				sensitive			sensitive	sensitive	sensitive	resistant	sensitive	resistant	sensitive								R3
E.coli		sensitive	resistant	resistant		resistant			resistant	sensitive			resistant			sensitive						sensitive		R3
pseudomonas spp		sensitive	sensitive					sensitive								sensitive								R0
s.aureus			resistant							sensitive	resistant	resistant	resistant		resistant	resistant								R6	XDR
s.aureus							sensitive			sensitive	resistant	sensitive	resistant		resistant	sensitive								R3
E.coli			resistant	sensitive		resistant			resistant	sensitive			resistant			resistant			resistant			sensitive		R5
E.coli			resistant	resistant		resistant			resistant	sensitive			sensitive			resistant			resistant			sensitive		R4
enterococcus spp			sensitive						sensitive							sensitive				sensitive				R0
E.coli			resistant	resistant		resistant		resistant		resistant			resistant			resistant						sensitive		R6	XDR
E.coli			sensitive	sensitive		sensitive			sensitive	sensitive			sensitive			sensitive								R0
E.coli		sensitive	resistant	resistant					resistant	sensitive			resistant			resistant						sensitive		R4
enterococcus spp			resistant								sensitive									sensitive				R1
E.coli	resistant		resistant		sensitive	sensitive					sensitive					sensitive								R2
E.coli	resistant		resistant	resistant	resistant	resistant					resistant					resistant	sensitive		resistant		resistant			R7
E.coli	resistant		resistant		resistant	resistant				sensitive	resistant					resistant	sensitive						sensitive	R5
pseudomonas spp			sensitive													sensitive		sensitive						R0
Edwardsella spp	resistant		resistant		resistant	resistant					sensitive					sensitive								R4
E.coli	resistant		sensitive			sensitive					resistant					sensitive								R2
k.pneumoniae	resistant		sensitive			sensitive					resistant					sensitive								R2
enterococcus spp			resistant						resistant	sensitive					sensitive					sensitive				R2
k.oxytoca	resistant		resistant		resistant	resistant			resistant	sensitive						sensitive			sensitive					R3
E.coli			resistant	resistant	resistant	resistant			resistant	sensitive						sensitive								R2
citrobacter spp	resistant		resistant	sensitive	resistant	resistant			resistant	sensitive						sensitive			sensitive					R4
E.coli	resistant		sensitive	resistant	resistant	resistant										sensitive			sensitive		resistant			R3
E.coli			resistant	resistant	sensitive	resistant			resistant	sensitive						sensitive	sensitive		sensitive		resistant			R3
E.coli	sensitive		resistant	resistant	resistant	resistant		sensitive	resistant	sensitive						resistant			resistant					R4
E.coli	resistant		resistant	resistant	sensitive			resistant	resistant	sensitive	sensitive					resistant	sensitive		resistant					R6
E.coli	resistant		resistant	resistant	resistant	resistant		sensitive	resistant							sensitive			sensitive				sensitive	R3
E.coli	resistant		resistant		resistant			resistant	resistant							resistant		resistant			intermedate		sensitive	R7	XDR
E.coli	resistant		resistant	resistant				resistant	resistant		resistant					resistant		resistant	resistant				sensitive	R6	XDR
enterobacter spp	sensitive		resistant		resistant	sensitive					sensitive					sensitive			sensitive					R2
E.coli	sensitive		sensitive		sensitive	sensitive					resistant					sensitive			sensitive					R1
s.agalactiae							resistant				resistant	sensitive								sensitive				R2
E.coli	resistant																							R1
s.agalactiae	sensitive						resistant				resistant									sensitive				R1
E.coli	sensitive	sensitive	sensitive	sensitive	sensitive	sensitive		sensitive			sensitive					sensitive			sensitive					R0
E.coli	sensitive	sensitive	sensitive	sensitive	sensitive	sensitive		sensitive					sensitive						sensitive					R0
s.saprophyticus			resistant				resistant				resistant	resistant	resistant	resistant		sensitive				sensitive				R6	XDR
E.coli			resistant	sensitive	sensitive				resistant	sensitive	resistant					sensitive			sensitive					R3
CONS							sensitive					sensitive	sensitive	sensitive										R0
E.coli	resistant		resistant	sensitive	sensitive	resistant		sensitive		sensitive	resistant		resistant			resistant			resistant					R7	XDR
E.coli			resistant		sensitive	resistant				sensitive	resistant		resistant			resistant			resistant					R6	XDR
p.mirabilis	sensitive		sensitive		sensitive				sensitive		resistant		sensitive			sensitive								R1
E.coli	resistant	sensitive	sensitive		sensitive			sensitive	sensitive	sensitive			resistant			sensitive			sensitive		sensitive			R2
E.coli			resistant	sensitive									resistant			sensitive			sensitive		sensitive	sensitive		R2
s.agalactiae							sensitive					sensitive			sensitive									R0
E.coli		sensitive	sensitive	sensitive		sensitive				sensitive			resistant			sensitive			sensitive					R1
citrobacter spp			sensitive	sensitive					sensitive		sensitive		sensitive			sensitive			sensitive		sensitive	sensitive		R0
k.oxytoca		sensitive	sensitive	resistant					sensitive	sensitive	resistant		sensitive			sensitive			sensitive		sensitive	sensitive		R2
E.coli		sensitive	sensitive	sensitive					sensitive	sensitive			sensitive			sensitive			sensitive			sensitive		R0
s.aureus			sensitive				sensitive			sensitive		sensitive	sensitive	sensitive		sensitive			sensitive					R0
k.oxytoca	resistant	sensitive	resistant						resistant				resistant			resistant			resistant			sensitive		R4
E.coli		sensitive	resistant	resistant												sensitive			sensitive					R2
E.coli		sensitive	resistant	resistant												sensitive								R2
k.pneumoniae		sensitive	resistant	resistant	resistant	resistant				sensitive						resistant			resistant					R3
acinetobacter spp		resistant	resistant	resistant												resistant	sensitive		resistant				sensitive	R4
E.coli		sensitive	resistant													resistant	sensitive		resistant					R2
citrobacter spp		sensitive	sensitive						sensitive	sensitive														R0
enterococcus spp										sensitive	sensitive	sensitive												R0
CONS			sensitive				resistant		sensitive	sensitive		resistant				resistant			resistant					R3
E.coli		sensitive	resistant						resistant	sensitive						sensitive			sensitive					R1
enterobacter spp		sensitive	resistant	resistant		resistant		resistant	resistant	resistant	resistant					resistant	sensitive	resistant	resistant				sensitive	R7
E.coli		sensitive				resistant				sensitive						resistant			resistant					R2
E.coli		sensitive	resistant	resistant					resistant	sensitive	resistant													R3
k.pneumoniae		sensitive	sensitive	resistant	resistant	resistant			resistant	resistant						resistant			resistant					R4
s.agalactiae							resistant					resistant												R2
E.coli			sensitive	resistant		resistant				sensitive	resistant					sensitive								R2
acinetobacter spp		sensitive	resistant							sensitive	resistant					sensitive								R2
E.coli		sensitive	sensitive			resistant			sensitive		sensitive					resistant			resistant					R2
E.coli		sensitive	sensitive								sensitive					sensitive			sensitive					R0
k.pneumoniae		sensitive		sensitive						resistant	resistant					sensitive			sensitive					R2
E.coli		sensitive		resistant						sensitive	resistant					sensitive			sensitive					R2
enterobacter spp			resistant						resistant	resistant	resistant					resistant			resistant					R4
enterococcus spp			resistant							sensitive	resistant	resistant												R3
E.coli	sensitive		resistant	resistant				resistant		sensitive			resistant			resistant		resistant	resistant			sensitive	sensitive	R5
E.coli	sensitive	sensitive	sensitive	sensitive					sensitive	sensitive						sensitive						sensitive		R0
CONS			resistant							sensitive			resistant	sensitive	resistant	resistant			resistant					R5
CONS			resistant							sensitive			resistant	sensitive	resistant	sensitive			sensitive					R3
E.coli	resistant		resistant	sensitive		sensitive		sensitive	resistant	resistant									sensitive		sensitive			R3
CONS			resistant				resistant		resistant	resistant		resistant				sensitive			sensitive					R4
E.coli		sensitive	resistant	resistant		resistant			resistant	sensitive			resistant			resistant			resistant			sensitive		R5
E.coli		sensitive	sensitive	sensitive				sensitive	sensitive	sensitive			sensitive			sensitive			sensitive			sensitive		R0
E.coli		sensitive		resistant	resistant								resistant			resistant			resistant		resistant	sensitive	sensitive	R3
E.coli	resistant	sensitive	resistant	resistant	resistant	resistant				sensitive			resistant			resistant						sensitive		R5
s.aureus							sensitive		resistant	sensitive		resistant	sensitive	resistant	resistant	resistant			resistant					R4
E.coli		sensitive	resistant	resistant		resistant			resistant	sensitive			resistant			resistant			resistant			sensitive		R3
E.coli			sensitive	sensitive	sensitive	sensitive			sensitive	sensitive						sensitive			sensitive					R0
enterococcus spp			resistant						resistant	sensitive										sensitive				R2
E.coli			resistant		resistant	resistant		resistant	resistant				resistant			sensitive			sensitive			sensitive	sensitive	R3
s.saprophyticus			sensitive						sensitive	sensitive	sensitive		sensitive	sensitive	resistant	sensitive			sensitive					R1
CONS			sensitive										sensitive						sensitive				sensitive	R0
enterobacter spp		sensitive	sensitive		sensitive				sensitive				sensitive			sensitive		sensitive	sensitive				sensitive	R0
enterococcus spp										sensitive	resistant									sensitive				R1
k.pneumoniae		resistant	resistant			resistant		resistant	resistant				resistant			resistant		resistant	resistant			resistant	resistant	R6	XDR
E.coli	resistant		sensitive		resistant				sensitive				resistant			resistant			resistant					R4
s.aureus	resistant		resistant		resistant	resistant			resistant				resistant			sensitive			sensitive					R4	XDR
s.aureus	resistant		resistant		resistant				resistant				resistant			sensitive			sensitive					R4	XDR
k.oxytoca	resistant		resistant		resistant	resistant			sensitive				resistant			resistant			resistant					R6	XDR
enterobacter spp	resistant	resistant			resistant	resistant			resistant				resistant			resistant		resistant	resistant					R6	XDR	PDR
s.aureus			resistant	resistant		resistant			resistant				resistant			resistant	sensitive	resistant	resistant		resistant		resistant	R7	XDR
pseudomonas spp			sensitive					resistant								sensitive		sensitive	sensitive				sensitive	R1
p.vulgaris	sensitive		sensitive	sensitive		resistant			sensitive		resistant		sensitive			sensitive	sensitive		sensitive				sensitive	R2
k.pneumoniae	resistant		resistant	resistant		resistant					resistant		resistant			resistant	sensitive	resistant	resistant				sensitive	R6	XDR
s.aureus		sensitive	resistant		sensitive	sensitive			resistant				resistant			sensitive			sensitive		sensitive			R2
k.ozeniae	sensitive	sensitive			sensitive	sensitive		sensitive					sensitive			sensitive	sensitive	sensitive	sensitive				sensitive	R0
enterobacter spp		sensitive	resistant		resistant	resistant			resistant				resistant			sensitive		resistant	sensitive				sensitive	R4
E.coli		sensitive	resistant	resistant	resistant	resistant			resistant				resistant			resistant	sensitive		resistant					R4
citrobacter spp		sensitive	sensitive		resistant	resistant			sensitive				resistant			resistant		resistant	resistant		resistant		sensitive	R5
citrobacter spp	resistant	sensitive	resistant			resistant		resistant	resistant				resistant			resistant	sensitive	resistant	resistant				sensitive	R6
E.coli	resistant	sensitive	sensitive			resistant			sensitive		resistant		resistant			sensitive			sensitive				sensitive	R4
E.coli	resistant		resistant	resistant		resistant			sensitive				resistant			sensitive	sensitive	resistant	sensitive				resistant	R6
E.coli	resistant	sensitive	resistant	resistant		resistant			sensitive		resistant		resistant			sensitive			sensitive				sensitive	R5
k.pneumoniae	resistant		resistant	resistant		resistant			resistant		resistant		resistant			resistant	sensitive	resistant	resistant				resistant	R8	XDR
E.coli	resistant	resistant	resistant					resistant	resistant		resistant		resistant			resistant	sensitive	resistant	resistant				resistant	R8	XDR
k.pneumoniae	resistant		resistant			resistant					resistant		resistant			resistant	sensitive	resistant	resistant				resistant	R7	XDR
E.coli	sensitive					sensitive			sensitive		sensitive		sensitive			sensitive			sensitive					R0
enterobacter spp	resistant	resistant	resistant			resistant		resistant	resistant		resistant		resistant			sensitive	sensitive	resistant	sensitive				resistant	R8
E.coli	sensitive		sensitive			sensitive			sensitive				sensitive			sensitive		sensitive	sensitive				sensitive	R0
E.coli	sensitive	sensitive	resistant		sensitive			sensitive	resistant				resistant			sensitive			sensitive					R2
E.coli	resistant		sensitive		resistant	sensitive		sensitive	sensitive				resistant			sensitive			sensitive					R3
E.coli	resistant		resistant		resistant			sensitive	sensitive				sensitive			sensitive								R3
E.coli	resistant		resistant		resistant	resistant			resistant							sensitive			sensitive		resistant			R4	XDR
E.coli	resistant	sensitive	sensitive	sensitive				sensitive	sensitive								sensitive	resistant	sensitive		sensitive		sensitive	R2
acinetobacter spp		sensitive	resistant	resistant				resistant								resistant	sensitive	resistant	resistant				resistant	R5	XDR
E.coli	resistant	sensitive	sensitive			sensitive			sensitive		sensitive					sensitive		resistant	sensitive				sensitive	R2
k.oxytoca	resistant	sensitive	resistant	resistant	resistant	resistant			resistant		resistant		resistant			resistant	resistant	resistant	resistant		resistant		resistant	R9	XDR
pseudomonas spp		sensitive	sensitive					sensitive	sensitive							sensitive	sensitive		sensitive				sensitive	R0
citrobacter spp	resistant	sensitive	resistant	resistant		resistant		resistant	sensitive				resistant			resistant	sensitive	resistant	resistant		resistant		sensitive	R7
E.coli		sensitive	resistant	sensitive		sensitive			resistant		resistant		sensitive			sensitive	sensitive	sensitive	sensitive				sensitive	R2
citrobacter spp	resistant	sensitive	resistant	resistant		resistant		resistant	resistant				sensitive			sensitive	sensitive	resistant	sensitive		resistant		sensitive	R4
E.coli			resistant	resistant	resistant	resistant			resistant		resistant		resistant			resistant	sensitive	resistant	resistant		resistant		sensitive	R7	XDR
enterococcus spp			sensitive							resistant	resistant									resistant				R3
E.coli		sensitive	resistant	resistant	resistant	resistant			resistant				resistant			resistant		resistant	resistant				sensitive	R5	XDR
citrobacter spp	resistant	sensitive	resistant					resistant	resistant		resistant		resistant			sensitive	sensitive	resistant	sensitive				sensitive	R6
E.coli	resistant		resistant	sensitive				sensitive	resistant		sensitive		resistant			resistant	sensitive	resistant	resistant				sensitive	R6
E.coli			resistant	resistant	resistant	resistant			resistant				resistant			resistant	sensitive		resistant		resistant			R5	XDR
k.pneumoniae	sensitive	sensitive	resistant		resistant			resistant	resistant		resistant		resistant			sensitive	sensitive	resistant	sensitive					R5
CONS							sensitive				sensitive	sensitive	sensitive	sensitive										R0
E.coli	sensitive		resistant	resistant	resistant	resistant			resistant	resistant	resistant		resistant			sensitive	sensitive		sensitive					R5
enterococcus spp			resistant							sensitive	resistant	resistant			resistant	resistant				sensitive				R5	XDR
E.coli	resistant	sensitive	resistant		resistant	resistant		resistant			resistant		sensitive			sensitive	sensitive	resistant	sensitive				sensitive	R5
E.coli	sensitive		resistant	resistant	resistant	resistant					resistant						sensitive		sensitive					R3
E.coli	sensitive		sensitive		resistant	sensitive			sensitive		resistant		resistant				sensitive							R3
E.coli	resistant	sensitive	resistant		resistant	resistant		resistant	resistant		resistant		resistant			resistant		resistant					resistant	R8	XDR
E.coli	sensitive		sensitive	sensitive	resistant	sensitive					resistant		resistant			sensitive								R3
pseudomonas spp				resistant				sensitive		resistant	resistant						sensitive		sensitive		sensitive			R3
acinetobacter spp		sensitive	sensitive					resistant			sensitive		resistant			sensitive		resistant					resistant	R4
k.pneumoniae	resistant	resistant	resistant		resistant	resistant			resistant		sensitive		sensitive			sensitive		resistant	sensitive				resistant	R6
E.coli	resistant	sensitive	resistant		resistant	resistant		resistant		resistant	resistant		sensitive			sensitive		resistant						R5
E.coli			sensitive		sensitive				sensitive		sensitive		resistant			sensitive			sensitive					R1
E.coli	resistant		resistant		resistant	resistant			resistant		resistant		resistant			sensitive								R5	XDR
E.coli	resistant	sensitive	resistant	resistant	resistant			resistant	resistant				resistant			resistant							resistant	R7	XDR
enterobacter spp	resistant		sensitive	resistant	resistant			resistant					sensitive			sensitive					resistant			R3
E.coli	resistant		resistant		resistant					resistant			resistant			sensitive			sensitive				resistant	R6	XDR
E.coli	sensitive		resistant	sensitive	sensitive				resistant				resistant			sensitive			sensitive					R2
E.coli	resistant		resistant		resistant	resistant			resistant		sensitive		resistant			sensitive		resistant	sensitive				sensitive	R5
E.coli	resistant		resistant		resistant	resistant			resistant		resistant		resistant			resistant		resistant	resistant				sensitive	R7	XDR
enterococcus spp			resistant								resistant									sensitive				R2
s.aureus					resistant		resistant		resistant	sensitive	resistant	resistant	resistant	resistant										R7	XDR
E.coli	resistant		sensitive	resistant	resistant	resistant			sensitive				resistant			sensitive		resistant	sensitive				sensitive	R4
E.coli	resistant		sensitive	resistant		resistant			resistant		resistant		resistant			resistant		resistant	resistant				sensitive	R6	XDR
E.coli	sensitive		sensitive		resistant				sensitive				resistant			sensitive								R2
E.coli	sensitive		sensitive	sensitive	sensitive				sensitive	sensitive			sensitive			sensitive			sensitive					R0
E.coli	resistant		resistant	resistant	resistant	resistant				resistant			resistant			sensitive		resistant	sensitive				sensitive	R6
E.coli	sensitive		sensitive		resistant	resistant			sensitive				resistant			sensitive		resistant	sensitive					R3
E.coli	resistant		resistant	resistant	resistant	resistant			resistant		resistant					sensitive		resistant	sensitive				sensitive	R5
acinetobacter spp		resistant	resistant	resistant				resistant			resistant					resistant	resistant		resistant		resistant		resistant	R9	XDR	PDR
E.coli	sensitive	sensitive	resistant		resistant	resistant					resistant		resistant			sensitive			sensitive		resistant			R5
E.coli	resistant		resistant	resistant		resistant					resistant		resistant			sensitive			sensitive		resistant			R6	XDR
s.aureus							resistant		resistant	sensitive	resistant	resistant	resistant	resistant		resistant			resistant	sensitive				R7	XDR
enterococcus spp			sensitive						sensitive		resistant	sensitive			sensitive									R1
E.coli	resistant		sensitive		resistant				sensitive							sensitive			sensitive					R2
enterococcus spp			resistant							resistant	sensitive					resistant			resistant	resistant				R4	XDR
s.saprophyticus			resistant				resistant			sensitive	resistant	resistant	resistant			sensitive			sensitive	sensitive				R5
CONS			sensitive				sensitive		sensitive			resistant	sensitive	sensitive		sensitive			sensitive					R1
k.oxytoca	resistant	sensitive	resistant		resistant	resistant		resistant	resistant				resistant			resistant			resistant					R6	XDR
E.coli	sensitive		resistant		sensitive	sensitive			sensitive				resistant			sensitive		sensitive	sensitive				sensitive	R2
p.mirabilis	sensitive	sensitive	resistant		resistant			resistant	resistant				resistant			resistant		resistant	resistant				sensitive	R5
E.coli	resistant		sensitive	sensitive	sensitive	sensitive		sensitive	sensitive				resistant			sensitive			sensitive				sensitive	R2
E.coli	sensitive		sensitive	sensitive	sensitive	sensitive		sensitive	sensitive				resistant			sensitive			sensitive					R1
E.coli	resistant		resistant		resistant	resistant		resistant	resistant		resistant		resistant			sensitive	sensitive	resistant			sensitive		sensitive	R6
enterobacter spp	sensitive		sensitive		sensitive								sensitive			sensitive			sensitive		sensitive			R0
E.coli	sensitive		sensitive		sensitive	sensitive			sensitive		resistant		sensitive			sensitive			sensitive					R1
E.coli	sensitive		sensitive		sensitive	sensitive			sensitive				resistant			resistant			resistant					R2
E.coli	sensitive	sensitive	sensitive	sensitive		sensitive		sensitive	sensitive				resistant			sensitive			sensitive					R1
E.coli	resistant	sensitive	resistant	resistant		resistant			resistant				resistant			sensitive		resistant	sensitive			sensitive	sensitive	R5
E.coli	resistant		resistant		resistant			resistant	resistant				resistant			sensitive			sensitive					R4
k.pneumoniae	resistant	sensitive	resistant		resistant				sensitive				resistant			resistant		resistant	resistant				resistant	R7	XDR
k.pneumoniae	sensitive		sensitive		sensitive				sensitive				resistant			sensitive		resistant	sensitive				sensitive	R2
E.coli	resistant	sensitive	resistant	resistant	resistant	resistant		resistant	resistant				resistant			sensitive		resistant	sensitive			sensitive	resistant	R5
E.coli	sensitive		resistant		resistant	resistant			resistant	sensitive	resistant	sensitive	sensitive			sensitive	resistant		sensitive				sensitive	R4
acinetobacter spp		resistant	resistant	resistant				resistant			resistant		resistant			resistant	resistant	resistant	resistant			resistant	resistant	R10	XDR	PDR
E.coli	sensitive	sensitive	sensitive	sensitive	sensitive	sensitive		sensitive	sensitive	sensitive	sensitive		sensitive			sensitive	sensitive	sensitive	sensitive			sensitive	sensitive	R0
E.coli	sensitive		sensitive		resistant	resistant			sensitive				sensitive			sensitive								R1
CONS											sensitive		resistant	sensitive										R1
E.coli	sensitive		resistant			resistant				sensitive	sensitive		sensitive			sensitive			sensitive					R2
E.coli	sensitive		resistant	sensitive	sensitive	sensitive					resistant		resistant			sensitive			sensitive					R3
acinetobacter spp			resistant					resistant			sensitive		resistant			resistant	resistant		resistant			resistant	resistant	R7	XDR
E.coli	resistant		resistant		resistant	resistant			resistant				resistant			sensitive			sensitive				sensitive	R4
E.coli	sensitive		resistant		resistant	resistant					resistant		resistant										sensitive	R4
k.pneumoniae			sensitive	resistant	resistant	resistant										sensitive			sensitive				resistant	R2
E.coli	resistant		resistant	resistant	resistant	resistant		resistant		sensitive	resistant		sensitive			resistant			resistant		resistant		resistant	R7	XDR
E.coli	resistant		resistant	resistant	resistant	resistant		resistant	resistant	resistant			resistant			resistant	resistant		resistant		resistant			R9	XDR	PDR
E.coli	sensitive		sensitive		resistant				sensitive	sensitive	sensitive		sensitive			sensitive			sensitive					R1
k.oxytoca	resistant		sensitive		resistant				sensitive							sensitive			sensitive					R2
enterococcus spp			sensitive						sensitive		resistant				resistant	resistant			resistant	resistant				R4
enterobacter spp	resistant				resistant	resistant			sensitive		sensitive		resistant			resistant			resistant					R5	XDR
CONS			sensitive						resistant				resistant	resistant										R3
enterobacter spp	resistant		resistant	sensitive	resistant	resistant		sensitive		sensitive	sensitive		sensitive			sensitive			sensitive					R3
E.coli	resistant		resistant		resistant	resistant			resistant		resistant					sensitive			sensitive					R4
acinetobacter spp			resistant	resistant				resistant			resistant		resistant			resistant			resistant				resistant	R6	XDR	PDR
CONS	resistant		resistant		resistant	resistant		resistant	resistant		resistant		resistant			resistant		resistant	resistant				resistant	R9	XDR	PDR
E.coli	resistant		sensitive		resistant	resistant		resistant	sensitive		resistant		sensitive			resistant		resistant					sensitive	R5
Morganella Morgani morgani	resistant		resistant		resistant	resistant				resistant						resistant			resistant				resistant	R7	XDR	PDR
CONS											resistant		resistant	sensitive		sensitive			sensitive					R2
CONS											resistant		sensitive	sensitive										R1
p.vulgaris	sensitive		sensitive		resistant				sensitive				resistant			sensitive			sensitive					R2
E.coli	resistant		resistant	resistant	resistant			resistant		resistant			resistant			resistant			resistant		resistant			R8	XDR	PDR
E.coli	resistant		resistant	resistant	resistant				sensitive	sensitive	resistant		resistant			sensitive	sensitive	resistant	sensitive			sensitive	resistant	R7
E.coli	sensitive		resistant		resistant	resistant			resistant		resistant		resistant			sensitive			sensitive					R4
E.coli	resistant		resistant	resistant	resistant	resistant		resistant					resistant			resistant			resistant				sensitive	R5
E.coli			resistant		resistant						sensitive		sensitive			resistant			resistant					R3
k.ozeniae	sensitive		sensitive		resistant				sensitive				sensitive			sensitive			sensitive					R1
E.coli	resistant		resistant	resistant	resistant	resistant				resistant			resistant			resistant		resistant	resistant		resistant			R8	XDR	PDR
E.coli	sensitive		sensitive		sensitive	sensitive				sensitive			sensitive			sensitive			sensitive					R0
k.pneumoniae	resistant		resistant		resistant	resistant			resistant	sensitive	sensitive					resistant			resistant		resistant		resistant	R6	XDR
E.coli	sensitive		sensitive		resistant	resistant			sensitive		sensitive		resistant			sensitive			sensitive					R2
E.coli	resistant		resistant		resistant	resistant		resistant	resistant				resistant			resistant			resistant		resistant		sensitive	R6	XDR
E.coli			sensitive		resistant	sensitive					resistant		resistant			sensitive			sensitive					R3
E.coli	sensitive		sensitive	resistant	resistant				resistant		sensitive		resistant			sensitive			sensitive					R3
pseudomonas spp			resistant					sensitive								sensitive		sensitive	sensitive				sensitive	R1
citrobacter spp	resistant		resistant	resistant				resistant	resistant		resistant		resistant			resistant		resistant	resistant				resistant	R9	XDR	PDR
E.coli	sensitive		resistant		resistant			sensitive	resistant				resistant			sensitive			sensitive				sensitive	R3
acinetobacter spp		sensitive	resistant								sensitive		resistant			resistant		resistant					resistant	R5	XDR
acinetobacter spp		sensitive	resistant										resistant			resistant		resistant					resistant	R5	XDR
citrobacter spp	resistant		resistant		resistant	resistant		resistant		sensitive			resistant			sensitive	sensitive		sensitive		sensitive			R4
E.coli	resistant		resistant		resistant	resistant		resistant	resistant	sensitive	resistant		resistant			resistant	sensitive		resistant		resistant	sensitive		R9
E.coli	resistant		resistant		resistant	resistant							resistant			resistant			resistant				sensitive	R6	XDR
pseudomonas spp			resistant					sensitive								sensitive			sensitive					R1
k.pneumoniae	resistant		resistant		resistant	resistant							resistant			sensitive			sensitive					R4	XDR
E.coli	resistant		resistant	resistant	resistant	resistant				sensitive	sensitive		sensitive											R3
E.coli	resistant		resistant		resistant				resistant		resistant		resistant			sensitive			sensitive					R5	XDR
E.coli	resistant		resistant	resistant	resistant				resistant		resistant		resistant			resistant		resistant	resistant		resistant		resistant	R9	XDR
E.coli	resistant		resistant		resistant			sensitive	resistant		resistant					resistant		resistant	resistant		sensitive		sensitive	R6
acinetobacter spp			resistant					sensitive	sensitive		resistant		sensitive			sensitive		resistant	resistant				sensitive	R3
Morganella Morgani morgani	resistant		sensitive		resistant	resistant			sensitive		sensitive		resistant			sensitive			sensitive					R3
E.coli	sensitive		resistant		sensitive	sensitive			resistant		resistant		resistant			sensitive			sensitive					R3
CONS			resistant						resistant		resistant		resistant		resistant	sensitive								R4
